# Supplementary material for: Fucoidan (Undaria pinnatifida)/Polydopamine Composite-Modified Surface Promotes Osteogenic Potential of Periodontal Ligament Stem Cells
Source: Mar Drugs. 2022 Feb 28;20(3):181. doi: 10.3390/md20030181 (PMC8953107; doi:10.3390/md20030181)
Supplement: Supplementary file 1 [file marinedrugs-20-00181-s001.zip]

Archive with 1 entries (1 files):
- marinedrugs-1572306-supp.xlsx
