# Supplementary material for: Fucoidan (Undaria pinnatifida)/Polydopamine Composite-Modified Surface Promotes Osteogenic Potential of Periodontal Ligament Stem Cells
Source: Mar Drugs. 2022 Feb 28;20(3):181. doi: 10.3390/md20030181 (PMC8953107; doi:10.3390/md20030181)
Supplement: Supplementary file 1 [file marinedrugs-20-00181-s001.zip › marinedrugs-1572306-supp.xlsx]

## Sheet: Sheet1
Filter: 348		Fold change			Filter: 58	UP	Fold change			Filter: 290	Down	Fold change
ID	Gene symbol	D_plus_F /C			ID	Gene symbol	D_plus_F /C			ID	Gene symbol	D_plus_F /C
26	ISG15	2.14597			26	ISG15	2.14597			201	VPS13D	0.497773
99	SMIM1	7.1456			99	SMIM1	7.1456			395	RCAN3	0.390165
201	VPS13D	0.497773			382	HMGCL	2.51893			399	CLIC4	0.461329
382	HMGCL	2.51893			1135	FAM102B	3.05307			402	RSRP1	0.418437
395	RCAN3	0.390165			1284	LOC101929147	2.01398			853	PRKAA2	0.348139
399	CLIC4	0.461329			1339	NUDT17	2.06911			873	NFIA	0.454242
402	RSRP1	0.418437			1383	HIST2H2AA3	2.47487			883	ATG4C	0.433724
853	PRKAA2	0.348139			1384	HIST2H2AA4	2.36902			900	DNAJC6	0.469051
873	NFIA	0.454242			1400	CIART	2.0079			925	LRRC40	0.337757
883	ATG4C	0.433724			2869	TYSND1	2.08478			965	NEXN	0.258473
900	DNAJC6	0.469051			3193	CUEDC2	2.07696			980	TTLL7	0.271841
925	LRRC40	0.337757			3344	CPXM2	2.2062			996	SYDE2	0.352249
965	NEXN	0.258473			3789	FIBIN	2.5045			1090	LPPR4	0.49689
980	TTLL7	0.271841			3898	ZNF408	2.03687			1132	SLC25A24	0.457526
996	SYDE2	0.352249			4010	UBE2L6	2.01883			1137	PRPF38B	0.474355
1090	LPPR4	0.49689			4445	KLHL35	9.02191			1231	MAGI3	0.381534
1132	SLC25A24	0.457526			4650	SIK2	2.11498			1243	TRIM33	0.235679
1135	FAM102B	3.05307			4906	LOC100288778	2.11078			1254	VANGL1	0.449381
1137	PRPF38B	0.474355			7314	HHIPL1	2.97193			1319	NBPF9	0.458976
1231	MAGI3	0.381534			7669	PHGR1	2.46797			1786	TADA1	0.163989
1243	TRIM33	0.235679			8072	CIB2	2.00368			1846	SUCO	0.360868
1254	VANGL1	0.449381			8099	FAH	2.02987			1951	RNF2	0.244148
1284	LOC101929147	2.01398			8510	METTL22	2.03845			1993	ZBTB41	0.349015
1319	NBPF9	0.458976			9500	LINC00324	3.42179			2009	CAMSAP2	0.394634
1339	NUDT17	2.06911			9620	FLJ35934	3.24236			2204	RAB3GAP2	0.412029
1383	HIST2H2AA3	2.47487			10458	SLC16A5	2.61739			2242	ENAH	0.40122
1384	HIST2H2AA4	2.36902			11216	RFX2	3.42833			2341	ARID4B	0.297933
1400	CIART	2.0079			11284	ANGPTL4	2.16073			2346	LYST	0.454746
1786	TADA1	0.163989			11393	ZNF700	2.41408			2371	CHML	0.396164
1846	SUCO	0.360868			12048	APOE	3.07892			2399	AHCTF1	0.436137
1951	RNF2	0.244148			12208	FTL	2.11765			2469	IDI1	0.292499
1993	ZBTB41	0.349015			12333	VSIG10L	2.06897			2614	PRTFDC1	0.411639
2009	CAMSAP2	0.394634			12938	EPCAM	2.58365			2696	BMS1	0.472755
2204	RAB3GAP2	0.412029			13085	SPR	2.13861			2820	TMEM26	0.23451
2242	ENAH	0.40122			13115	C2orf81	4.14769			2916	BMS1P4	0.203704
2341	ARID4B	0.297933			13119	INO80B-WBP1	2.24394			3050	PCGF5	0.423899
2346	LYST	0.454746			14107	MLPH	2.57336			3076	PLCE1	0.432024
2371	CHML	0.396164			14118	FAM132B	2.47255			3223	SLK	0.368664
2399	AHCTF1	0.436137			14156	ANO7	3.93428			3246	SMC3	0.336037
2469	IDI1	0.292499			14472	NECAB3	2.1698			3325	PLEKHA1	0.496294
2614	PRTFDC1	0.411639			14604	KCNK15	2.02506			3701	GALNT18	0.418936
2696	BMS1	0.472755			15021	CBR3	2.18166			3830	FBXO3	0.307893
2820	TMEM26	0.23451			15457	HMOX1	2.36189			3860	API5	0.460564
2869	TYSND1	2.08478			15537	APOBEC3D	2.4685			4352	PPP6R3	0.447155
2916	BMS1P4	0.203704			15662	CDPF1	2.65708			4502	CREBZF	0.444024
3050	PCGF5	0.423899			16951	SNORA81	2.1708			4535	FAT3	0.153589
3076	PLCE1	0.432024			17268	STIM2	2.33486			4558	MRE11A	0.390944
3193	CUEDC2	2.07696			18844	C5orf46	2.42392			4576	CCDC82	0.290643
3223	SLK	0.368664			19500	GPANK1	2.01093			4577	JRKL	0.470277
3246	SMC3	0.336037			19544	FKBPL	2.07611			4603	DYNC2H1	0.281017
3325	PLEKHA1	0.496294			21920	LINC00957	2.36246			4632	ATM	0.320391
3344	CPXM2	2.2062			22082	ABHD11	2.36758			4689	RBM7	0.356372
3701	GALNT18	0.418936			22543	AKR1B10	2.23753			5122	LRP6	0.460617
3789	FIBIN	2.5045			23835	CD72	2.25866			5203	KRAS	0.466842
3830	FBXO3	0.307893			24325	OLFML2A	2.05713			5215	STK38L	0.335057
3860	API5	0.460564			24460	GBGT1	2.37842			5231	TMTC1	0.450317
3898	ZNF408	2.03687			24547	TRAF2	2.1414			5273	TWF1	0.402824
4010	UBE2L6	2.01883			25570	LAGE3	2.42135			5366	LARP4	0.352713
4352	PPP6R3	0.447155								5617	XPOT	0.245031
4445	KLHL35	9.02191								5619	RASSF3	0.492786
4502	CREBZF	0.444024								5673	ZFC3H1	0.347166
4535	FAT3	0.153589								5677	TBC1D15	0.335344
4558	MRE11A	0.390944								5694	OSBPL8	0.379986
4576	CCDC82	0.290643								5701	PPP1R12A	0.355132
4577	JRKL	0.470277								5726	TMTC3	0.373081
4603	DYNC2H1	0.281017								5830	HCFC2	0.301082
4632	ATM	0.320391								5864	FICD	0.4711
4650	SIK2	2.11498								6172	SACS	0.303032
4689	RBM7	0.356372								6235	KATNAL1	0.426519
4906	LOC100288778	2.11078								6371	RB1	0.346228
5122	LRP6	0.460617								6404	WDFY2	0.414451
5203	KRAS	0.466842								6483	MYCBP2-AS1	0.408814
5215	STK38L	0.335057								6779	BCL2L2	0.46583
5231	TMTC1	0.450317								6850	G2E3	0.387723
5273	TWF1	0.402824								6882	RALGAPA1	0.281597
5366	LARP4	0.352713								6916	PRPF39	0.448592
5617	XPOT	0.245031								6920	MIS18BP1	0.458766
5619	RASSF3	0.492786								6985	KTN1	0.33286
5673	ZFC3H1	0.347166								6992	EXOC5	0.327717
5677	TBC1D15	0.335344								7001	ARID4A	0.265086
5694	OSBPL8	0.379986								7010	JKAMP	0.355208
5701	PPP1R12A	0.355132								7116	RBM25	0.201447
5726	TMTC3	0.373081								7178	CIPC	0.375814
5830	HCFC2	0.301082								7201	GTF2A1	0.493139
5864	FICD	0.4711								7628	KATNBL1	0.355039
6172	SACS	0.303032								7652	RASGRP1	0.227267
6235	KATNAL1	0.426519								7727	UBR1	0.441224
6371	RB1	0.346228								7789	CEP152	0.377632
6404	WDFY2	0.414451								7793	COPS2	0.337332
6483	MYCBP2-AS1	0.408814								7797	FGF7	0.482378
6779	BCL2L2	0.46583								7807	TRPM7	0.413741
6850	G2E3	0.387723								7837	CCPG1	0.455563
6882	RALGAPA1	0.281597								7842	NEDD4	0.414685
6916	PRPF39	0.448592								7859	ADAM10	0.375974
6920	MIS18BP1	0.458766								7950	PIAS1	0.286374
6985	KTN1	0.33286								8152	GOLGA6L5P	0.472989
6992	EXOC5	0.327717								8943	SETD6	0.457614
7001	ARID4A	0.265086								9075	CMTR2	0.468479
7010	JKAMP	0.355208								9547	MYOCD	0.364729
7116	RBM25	0.201447								10379	NOL11	0.359109
7178	CIPC	0.375814								10399	ABCA5	0.441366
7201	GTF2A1	0.493139								10724	TWSG1	0.407147
7314	HHIPL1	2.97193								11793	ZNF146	0.298615
7628	KATNBL1	0.355039								11814	ZNF568	0.41081
7652	RASGRP1	0.227267								11901	ZNF546	0.189551
7669	PHGR1	2.46797								12360	ZNF350	0.223648
7727	UBR1	0.441224								12369	ZNF480	0.442928
7789	CEP152	0.377632								12380	ZNF611	0.300893
7793	COPS2	0.337332								12396	ZNF818P	0.164866
7797	FGF7	0.482378								12615	SH3YL1	0.429708
7807	TRPM7	0.413741								12658	KIDINS220	0.372884
7837	CCPG1	0.455563								12684	ROCK2	0.350382
7842	NEDD4	0.414685								12706	SMC6	0.257525
7859	ADAM10	0.375974								12816	PPP1CB	0.42353
7950	PIAS1	0.286374								12829	LCLAT1	0.480794
8072	CIB2	2.00368								12839	SLC30A6	0.431847
8099	FAH	2.02987								12857	STRN	0.499165
8152	GOLGA6L5P	0.472989								12911	LRPPRC	0.475574
8510	METTL22	2.03845								12939	MSH2	0.359858
8943	SETD6	0.457614								12969	CCDC88A	0.23397
9075	CMTR2	0.468479								12976	VRK2	0.322145
9500	LINC00324	3.42179								13192	MRPL35	0.446472
9547	MYOCD	0.364729								13208	KRCC1	0.490427
9620	FLJ35934	3.24236								13234	LINC00342	0.272836
10379	NOL11	0.359109								13286	EIF5B	0.257551
10399	ABCA5	0.441366								13293	PDCL3	0.489198
10458	SLC16A5	2.61739								13345	GCC2	0.319826
10724	TWSG1	0.407147								13347	RANBP2	0.452434
11216	RFX2	3.42833								13355	RGPD5	0.351085
11284	ANGPTL4	2.16073								13444	CYP27C1	0.453332
11393	ZNF700	2.41408								13513	CCNT2	0.250446
11793	ZNF146	0.298615								13563	PRPF40A	0.398065
11814	ZNF568	0.41081								13586	MARCH7	0.469207
11901	ZNF546	0.189551								13620	TTC21B	0.156788
12048	APOE	3.07892								13625	SCN9A	0.408934
12208	FTL	2.11765								13633	CERS6-AS1	0.393802
12333	VSIG10L	2.06897								13640	BBS5	0.482229
12360	ZNF350	0.223648								13643	PPIG	0.312845
12369	ZNF480	0.442928								13648	SSB	0.438028
12380	ZNF611	0.300893								13661	DCAF17	0.396891
12396	ZNF818P	0.164866								13707	HNRNPA3	0.469173
12615	SH3YL1	0.429708								13711	TTC30B	0.295015
12658	KIDINS220	0.372884								13800	MOB4	0.425871
12684	ROCK2	0.350382								13814	KCTD18	0.389049
12706	SMC6	0.257525								13947	USP37	0.175117
12816	PPP1CB	0.42353								14004	WDFY1	0.43959
12829	LCLAT1	0.480794								14269	RASSF2	0.49592
12839	SLC30A6	0.431847								14280	GPCPD1	0.422667
12857	STRN	0.499165								14319	ESF1	0.215419
12911	LRPPRC	0.475574								14685	KCNB1	0.342681
12938	EPCAM	2.58365								14906	GABPA	0.263987
12939	MSH2	0.359858								14919	USP16	0.279423
12969	CCDC88A	0.23397								14977	SYNJ1	0.362646
12976	VRK2	0.322145								14979	PAXBP1	0.436325
13085	SPR	2.13861								15026	SIM2	0.472304
13115	C2orf81	4.14769								15282	YPEL1	0.455939
13119	INO80B-WBP1	2.24394								15434	PRR14L	0.34586
13192	MRPL35	0.446472								15749	OXTR	0.407324
13208	KRCC1	0.490427								15877	TOP2B	0.43667
13234	LINC00342	0.272836								15890	RBMS3	0.331403
13286	EIF5B	0.257551								15913	PDCD6IP	0.465741
13293	PDCL3	0.489198								16018	LZTFL1	0.475742
13345	GCC2	0.319826								16223	FAM208A	0.442204
13347	RANBP2	0.452434								16235	SLMAP	0.411013
13355	RGPD5	0.351085								16261	ATXN7	0.396995
13444	CYP27C1	0.453332								16275	LRIG1	0.340056
13513	CCNT2	0.250446								16325	C3orf38	0.478785
13563	PRPF40A	0.398065								16354	DCBLD2	0.494891
13586	MARCH7	0.469207								16369	SENP7	0.330586
13620	TTC21B	0.156788								16371	TRMT10C	0.391521
13625	SCN9A	0.408934								16379	NFKBIZ	0.487051
13633	CERS6-AS1	0.393802								16385	LINC00883	0.424518
13640	BBS5	0.482229								16448	ZBTB20	0.327002
13643	PPIG	0.312845								16489	GOLGB1	0.339478
13648	SSB	0.438028								16511	SEC22A	0.359189
13661	DCAF17	0.396891								16632	PPP2R3A	0.320949
13707	HNRNPA3	0.469173								16689	U2SURP	0.293305
13711	TTC30B	0.295015								16746	MBNL1	0.385555
13800	MOB4	0.425871								16778	RSRC1	0.460223
13814	KCTD18	0.389049								16794	SMC4	0.379431
13947	USP37	0.175117								16830	SEC62	0.352748
14004	WDFY1	0.43959								16850	NLGN1	0.24519
14107	MLPH	2.57336								16867	PIK3CA	0.463937
14118	FAM132B	2.47255								16868	KCNMB3	0.399648
14156	ANO7	3.93428								16871	GNB4	0.469948
14269	RASSF2	0.49592								16890	DCUN1D1	0.465232
14280	GPCPD1	0.422667								16919	CLCN2	0.449483
14319	ESF1	0.215419								17327	GNPDA2	0.25299
14472	NECAB3	2.1698								17370	PDGFRA	0.450894
14604	KCNK15	2.02506								17513	MRPL1	0.460718
14685	KCNB1	0.342681								17539	THAP9-AS1	0.405058
14906	GABPA	0.263987								17555	ARHGAP24	0.472596
14919	USP16	0.279423								17594	SMARCAD1	0.254537
14977	SYNJ1	0.362646								17596	PDLIM5	0.437998
14979	PAXBP1	0.436325								17708	SYNPO2	0.379171
15021	CBR3	2.18166								17729	BBS7	0.323627
15026	SIM2	0.472304								17750	MFSD8	0.466002
15282	YPEL1	0.455939								17757	C4orf33	0.458112
15434	PRR14L	0.34586								17779	SCOC	0.435676
15457	HMOX1	2.36189								17791	INPP4B	0.212744
15537	APOBEC3D	2.4685								17819	TMEM184C	0.486342
15662	CDPF1	2.65708								17856	MAP9	0.314378
15749	OXTR	0.407324								17900	DDX60	0.499282
15877	TOP2B	0.43667								17953	TRAPPC11	0.305766
15890	RBMS3	0.331403								18202	C5orf28	0.303171
15913	PDCD6IP	0.465741								18284	SREK1IP1	0.270823
16018	LZTFL1	0.475742								18285	CWC27	0.42416
16223	FAM208A	0.442204								18295	SREK1	0.351794
16235	SLMAP	0.411013								18321	SMN1	0.35626
16261	ATXN7	0.396995								18332	BDP1	0.385752
16275	LRIG1	0.340056								18394	PAPD4	0.498159
16325	C3orf38	0.478785								18426	XRCC4	0.498246
16354	DCBLD2	0.494891								18449	LYSMD3	0.38695
16369	SENP7	0.330586								18497	NUDT12	0.329635
16371	TRMT10C	0.391521								18523	APC	0.243237
16379	NFKBIZ	0.487051								18534	CCDC112	0.193139
16385	LINC00883	0.424518								18539	TMED7	0.472314
16448	ZBTB20	0.327002								18593	LINC01184	0.422846
16489	GOLGB1	0.339478								18594	SLC12A2	0.377202
16511	SEC22A	0.359189								18605	RAPGEF6	0.124402
16632	PPP2R3A	0.320949								18620	RAD50	0.290244
16689	U2SURP	0.293305								18686	KIF20A	0.491983
16746	MBNL1	0.385555								19109	CNOT6	0.420085
16778	RSRC1	0.460223								19209	PAK1IP1	0.373334
16794	SMC4	0.379431								19246	CAP2	0.404543
16830	SEC62	0.352748								19253	KDM1B	0.499356
16850	NLGN1	0.24519								19838	GCLC	0.451299
16867	PIK3CA	0.463937								19886	LINC00472	0.425344
16868	KCNMB3	0.399648								19912	MYO6	0.48546
16871	GNB4	0.469948								19921	LCA5	0.459731
16890	DCUN1D1	0.465232								19942	CEP162	0.356363
16919	CLCN2	0.449483								20001	PNISR	0.374475
16951	SNORA81	2.1708								20003	USP45	0.473433
17268	STIM2	2.33486								20030	SEC63	0.450063
17327	GNPDA2	0.25299								20057	AMD1	0.357791
17370	PDGFRA	0.450894								20137	RNF146	0.482971
17513	MRPL1	0.460718								20148	L3MBTL3	0.495806
17539	THAP9-AS1	0.405058								20258	KATNBL1P6	0.355482
17555	ARHGAP24	0.472596								20261	SAMD5	0.316499
17594	SMARCAD1	0.254537								20265	TAB2	0.470159
17596	PDLIM5	0.437998								20275	LRP11	0.421134
17708	SYNPO2	0.379171								20360	QKI	0.478733
17729	BBS7	0.323627								21784	HNRNPA2B1	0.45845
17750	MFSD8	0.466002								21856	KBTBD2	0.488521
17757	C4orf33	0.458112								21872	SEPT7	0.434557
17779	SCOC	0.435676								22057	NSUN5P2	0.437686
17791	INPP4B	0.212744								22080	STX1A	0.32504
17819	TMEM184C	0.486342								22135	APTR	0.419715
17856	MAP9	0.314378								22160	TMEM243	0.409324
17900	DDX60	0.499282								22200	SAMD9	0.356049
17953	TRAPPC11	0.305766								22258	ZSCAN25	0.419774
18202	C5orf28	0.303171								22400	THAP5	0.456458
18284	SREK1IP1	0.270823								22485	SND1-IT1	0.422851
18285	CWC27	0.42416								22517	TMEM209	0.394461
18295	SREK1	0.351794								22553	NUP205	0.453031
18321	SMN1	0.35626								22735	KMT2C	0.432128
18332	BDP1	0.385752								22894	KIAA1456	0.275501
18394	PAPD4	0.498159								23096	SLC20A2	0.477856
18426	XRCC4	0.498246								23129	TCEA1	0.486983
18449	LYSMD3	0.38695								23159	SDCBP	0.430752
18497	NUDT12	0.329635								23225	MSC-AS1	0.403143
18523	APC	0.243237								23227	TRPA1	0.207718
18534	CCDC112	0.193139								23238	STAU2	0.42595
18539	TMED7	0.472314								23273	IMPA1	0.286212
18593	LINC01184	0.422846								23312	OTUD6B	0.244528
18594	SLC12A2	0.377202								23322	RBM12B	0.33123
18605	RAPGEF6	0.124402								23333	DPY19L4	0.439698
18620	RAD50	0.290244								23405	RSPO2	0.274377
18686	KIF20A	0.491983								23407	EMC2	0.443963
18844	C5orf46	2.42392								23456	ATAD2	0.458428
19109	CNOT6	0.420085								23680	KIAA2026	0.458451
19209	PAK1IP1	0.373334								23716	DENND4C	0.473212
19246	CAP2	0.404543								23735	KLHL9	0.390322
19253	KDM1B	0.499356								23862	RNF38	0.473093
19500	GPANK1	2.01093								23989	VPS13A	0.460348
19544	FKBPL	2.07611								24009	KIF27	0.332314
19838	GCLC	0.451299								24067	OMD	0.258691
19886	LINC00472	0.425344								24223	HSDL2	0.497105
19912	MYO6	0.48546								24446	SETX	0.439537
19921	LCA5	0.459731								24823	CASK	0.451927
19942	CEP162	0.356363								25065	TAF1	0.373225
20001	PNISR	0.374475								25067	OGT	0.489278
20003	USP45	0.473433								25115	ATRX	0.2838
20030	SEC63	0.450063								25330	CUL4B	0.469864
20057	AMD1	0.357791								25384	RAP2C	0.466198
20137	RNF146	0.482971								25400	MOSPD1	0.405581
20148	L3MBTL3	0.495806								25410	ZNF449	0.217347
20258	KATNBL1P6	0.355482								25429	MAP7D3	0.42488
20261	SAMD5	0.316499								25447	ATP11C	0.421417
20265	TAB2	0.470159								25477	AFF2	0.402379
20275	LRP11	0.421134
20360	QKI	0.478733
21784	HNRNPA2B1	0.45845
21856	KBTBD2	0.488521
21872	SEPT7	0.434557
21920	LINC00957	2.36246
22057	NSUN5P2	0.437686
22080	STX1A	0.32504
22082	ABHD11	2.36758
22135	APTR	0.419715
22160	TMEM243	0.409324
22200	SAMD9	0.356049
22258	ZSCAN25	0.419774
22400	THAP5	0.456458
22485	SND1-IT1	0.422851
22517	TMEM209	0.394461
22543	AKR1B10	2.23753
22553	NUP205	0.453031
22735	KMT2C	0.432128
22894	KIAA1456	0.275501
23096	SLC20A2	0.477856
23129	TCEA1	0.486983
23159	SDCBP	0.430752
23225	MSC-AS1	0.403143
23227	TRPA1	0.207718
23238	STAU2	0.42595
23273	IMPA1	0.286212
23312	OTUD6B	0.244528
23322	RBM12B	0.33123
23333	DPY19L4	0.439698
23405	RSPO2	0.274377
23407	EMC2	0.443963
23456	ATAD2	0.458428
23680	KIAA2026	0.458451
23716	DENND4C	0.473212
23735	KLHL9	0.390322
23835	CD72	2.25866
23862	RNF38	0.473093
23989	VPS13A	0.460348
24009	KIF27	0.332314
24067	OMD	0.258691
24223	HSDL2	0.497105
24325	OLFML2A	2.05713
24446	SETX	0.439537
24460	GBGT1	2.37842
24547	TRAF2	2.1414
24823	CASK	0.451927
25065	TAF1	0.373225
25067	OGT	0.489278
25115	ATRX	0.2838
25330	CUL4B	0.469864
25384	RAP2C	0.466198
25400	MOSPD1	0.405581
25410	ZNF449	0.217347
25429	MAP7D3	0.42488
25447	ATP11C	0.421417
25477	AFF2	0.402379
25570	LAGE3	2.42135
